# Supplementary material for: Wolbachia co-infection in a hybrid zone: discovery of horizontal gene transfers from two Wolbachia supergroups into an animal genome
Source: PeerJ. 2015 Dec 7;3:e1479. doi: 10.7717/peerj.1479 (PMC4675112; doi:10.7717/peerj.1479)
Supplement: Table S5 — wPip reference genome: GenBank AM999887; wCle reference genome: GenBank AP013028. [file peerj-03-1479-s007.xls]

## Sheet: Sheet1
Table S5: Shared genes between B and F Wolbachia inserts in the grasshopper genome
Gene orthologs				B Wolbachia gene variant in C. parallelus					F Wolbachia gene variant in C. parallelus
wPip gene name	wPip locus tag	wCle gene name	wCle locus tag	Contig Length (bp)	% similarity to wPip	E-value to wPip	% similarity to wCle	E-value to wCle	Contig Length (bp)	% similarity to wCle	E-value to wCle	% similarity to wPip	E-value to wPip
argD	WP0783	argD	WCLE_009450	101	0.97	3e-43	0.86	3e-24	416	0.95	0	0.87	3e-138
atpH	WP1192	atpH	WCLE_004730	89	1	4e-41	0.86	2e-20	547	0.89	0	0.8	1e-146
ccmE	WP1000	ccmE	WCLE_001830	148	0.93	1e-57	0.87	9e-46	296	0.92	3e-120	0.87	7e-90
coxA	WP0082	coxA	WCLE_004640	248	1	1e-126	0.89	1e-88	340	0.9	4e-136	0.78	6e-84
cysS	WP0077	cysS	WCLE_005510	449	0.93	0	0.79	1e-115	93	0.94	1e-27	0.84	4e-15
dapD	WP0683	dapD	WCLE_006710	199	0.99	2e-97	0.82	7e-53	489	0.95	0	0.8	2e-120
ddl	WP0403	ddl	WCLE_001080	739	0.97	0	0.87	0	411	0.87	2e-150	0.77	3e-96
dgt	WP0826	dgt	WCLE_007200	100	0.94	2e-40	0.89	5e-34	102	0.96	1e-42	0.88	9e-32
dnaA	WP0001	dnaA	WCLE_00010	638	0.95	0	0.85	0	739	0.86	0	0.76	1e-168
dnaE	WP0658	dnaE	WCLE_012430	238	0.98	6e-114	0.86	5e-77	235	0.83	2e-88	0.69	3e-36
dnaX	WP0939	dnaX	WCLE_00250	193	1	3e-97	0.84	2e-56	324	0.83	7e-121	0.79	1e-49
dprA	WP1369	smf	WCLE_001060	752	0.86	0	0.76	0	256	0.96	7e-117	0.8	5e-62
dxr	WP0113	dxr	WCLE_00810	178	0.98	1e-84	0.81	8e-43	123	0.93	3e-48	0.83	3e-29
fabG	WP1198	fabG	WCLE_004670	127	0.99	5e-60	0.85	1e-35	664	0.85	0	0.76	1e-166
fabZ	WP1035	fabZ	WCLE_010330	190	0.88	3e-79	0.72	1e-32	117	0.98	2e-53	0.87	1e-35
ftsH	WP0795	ftsH	WCLE_012230	113	0.96	8e-47	0.86	1e-31	100	0.95	5e-40	0.9	2e-32
ftsY	WP1267	ftsY	WCLE_007540	825	0.89	0	0.81	0	92	0.98	5e-40	0.87	2e-25
gatA	WP1102	gatA	WCLE_009870	290	0.83	1e-97	0.72	4e-48	196	0.85	2e-71	0.77	1e-47
gdhB	WP0356	gdh	WCLE_011420	492	0.99	0	0.85	6e-152	161	0.91	1e-60	0.82	2e-37
gidA	WP0643	mnmG	WCLE_003770	183	0.99	4e-89	0.87	3e-46	744	0.91	0	0.83	0
glmS	WP1241	glmS	WCLE_007370	308	0.83	7e-117	0.7	1e-50	100	0.97	3e-42	0.87	1e-28
glmU	WP1136	glmU	WCLE_008340	366	0.88	2e-157	0.74	5e-82	110	0.95	3e-43	0.81	1e-22
glnA	WP1387	glnA	WCLE_012560	340	0.95	6e-157	0.76	7e-67	384	0.92	1e-157	0.83	4e-113
gltA	WP0983	gltA	WCLE_00370	97	0.98	1e-42	0.88	4e-29	85	0.96	1e-34	0.87	8e-24
gltX	WP0166	gltX	WCLE_006680	264	0.94	4e-115	0.81	3e-66	645	0.95	0	0.8	1e-161
greA	WP1194	greA	WCLE_004710	134	0.99	7e-63	0.84	9e-36	496	0.98	0	0.85	5e-157
gshB	WP0899	gshB	WCLE_011490	231	0.99	7e-114	0.86	2e-70	479	0.97	0	0.84	7e-150
guaA	WP0492	guaA	WCLE_012030	803	0.94	0	0.82	0	98	0.96	3e-40	0.88	8e-29
hslU	WP0755	hslU	WCLE_00880	414	0.94	0	0.87	1e-141	240	0.89	9e-98	0.83	2e-74
hslV	WP0754	hslV	WCLE_00890	95	0.98	1e-41	0.87	2e-25	196	0.97	4e-91	0.87	6e-64
ileS	WP0627	ileS	WCLE_012370	259	0.97	3e-120	0.88	6e-84	161	0.93	7e-64	0.81	1e-36
ispB	WP0524	ispB	WCLE_012090	528	0.93	0	0.78	2e-134	127	0.98	7e-59	0.82	1e-29
ispE	WP0174	ispE	WCLE_001480	652	0.84	0	0.81	8e-118	409	0.9	1e-166	0.77	3e-91
ksgA	WP0531	ksgA	WCLE_005730	795	0.99	0	0.85	0	124	0.94	3e-50	0.85	2e-35
lepA	WP0496	lepA	WCLE_004070	1254	0.99	0	0.86	0	95	0.9	5e-31	0.77	1e-14
lon	WP0572	lon	WCLE_011430	97	0.96	2e-39	0.88	1e-28	425	0.94	0	0.78	8e-97
lpdA	WP0093	lpd	WCLE_002730	132	1	1e-64	0.85	2e-37	180	0.79	2e-55	0.71	4e-33
lpdA	WP0896	lpd	WCLE_011520	418	0.85	7e-154	0.77	7e-104	199	0.97	1e-90	0.84	2e-56
maeB	WP1210	maeB	WCLE_006470	688	0.9	0	0.8	0	97	0.93	7e-36	0.88	8e-29
mgtE	WP1376	mgtE	WCLE_002590	275	0.92	9e-125	0.79	1e-71	98	0.93	3e-36	0.84	3e-24
mutM	WP0882	mutM	WCLE_003740	100	0.93	3e-37	0.85	2e-25	516	0.85	0	0.76	2e-123
mviN	WP0645	mviN	WCLE_001540	361	0.99	0	0.82	2e-96	193	0.85	2e-71	0.76	4e-47
nrdA	WP1151	nrdA	WCLE_006100	201	0.9	9e-78	0.83	5e-56	211	0.93	1e-83	0.81	5e-56
nth	WP0545	nth	WCLE_001140	171	0.99	6e-83	0.84	1e-47	155	0.92	9e-59	0.87	5e-49
nuoH	WP1096	nuoH	WCLE_012510	255	0.89	5e-106	0.79	6e-67	170	0.97	1e-77	0.88	4e-38
nuoJ	WP0993	nuoJ	WCLE_001760	236	0.94	1e-99	0.88	1e-80	252	0.97	1e-119	0.89	2e-90
nuoK	WP0994	nuoK	WCLE_001770	101	0.96	4e-42	0.87	1e-29	147	0.93	1e-58	0.86	2e-44
nuoL	WP0995	nuoL	WCLE_001780	666	0.91	0	0.78	0	540	0.96	0	0.87	0
nuoM	WP0996	nuoM	WCLE_001790	772	0.8	0	0.76	6e-108	1324	0.88	0	0.79	0
nuoN	WP0997	nuoN	WCLE_001800	93	0.99	2e-41	0.85	2e-23	651	0.96	0	0.83	0
pdxJ	WP0613	pdxJ	WCLE_00750	196	0.87	9e-79	0.77	6e-50	97	1	2e-45	0.88	1e-29
petC	WP0735	petC	WCLE_001010	586	0.95	0	0.82	3e-180	86	0.94	1e-32	0.87	2e-24
pgsA	WP1211	pgsA	WCLE_006480	388	0.92	8e-167	0.82	2e-112	151	0.94	4e-63	0.81	7e-35
pheS	WP1135	pheS	WCLE_008330	94	0.94	2e-35	0.86	1e-25	240	0.95	6e-108	0.8	5e-58
pheT	WP0625	pheT	WCLE_003920	426	0.88	1e-180	0.74	3e-92	168	0.94	4e-72	0.81	7e-38
pmbA	WP1076	pmbA	WCLE_007690	100	1	5e-47	0.86	5e-28	89	0.93	5e-33	0.81	8e-18
ppdK	WP1201	ppdK	WCLE_003350	399	0.85	7e-155	0.73	3e-83	827	0.9	0	0.79	0
psd	WP1106	psd	WCLE_006160	124	1	3e-60	0.87	4e-26	114	0.95	2e-46	0.83	2e-28
purA	WP0039	purA	WCLE_012540	285	0.99	2e-144	0.84	4e-84	638	0.89	0	0.79	6e-172
purH	WP0542	purH	WCLE_010080	342	0.91	1e-154	0.78	2e-89	104	0.96	7e-44	0.84	6e-26
putA	WP1090	putA	WCLE_001210	93	0.95	3e-36	0.87	6e-26	99	0.98	8e-44	0.85	7e-26
pyrC	WP0123	pyrC	WCLE_006200	494	0.87	0	0.76	4e-130	96	0.97	9e-41	0.85	5e-25
pyrF	WP0101	pyrF	WCLE_010850	184	0.93	9e-75	0.9	1e-66	263	0.87	8e-102	0.77	4e-61
recG	WP0482	recG	WCLE_00180	762	0.89	0	0.76	0	366	0.86	5e-147	0.83	7e-88
ribE	WP1133	ribE	WCLE_009730	96	0.95	7e-38	0.85	2e-25	194	0.92	2e-81	0.78	2e-42
ribF	WP0499	ribF	WCLE_011890	228	0.95	6e-100	0.83	2e-62	98	0.97	1e-41	0.86	5e-27
rnhB	WP0870	rnhB	WCLE_005030	208	0.93	1e-84	0.85	6e-56	117	0.98	2e-53	0.87	2e-34
rpmF	WP1027	rpmF	WCLE_003820	87	1	4e-40	0.84	4e-21	183	0.99	4e-89	0.86	1e-57
rpoBC	WP0554	rpoBC	WCLE_009230	232	0.98	4e-111	0.85	2e-69	492	0.84	0	0.73	4e-108
ruvB	WP0987	ruvB	WCLE_011250	121	0.99	1e-56	0.88	2e-39	106	0.95	3e-43	0.9	4e-35
sdhA	WP0681	sdhA	WCLE_001240	352	0.87	2e-156	0.75	3e-85	100	0.9	8e-34	0.84	4e-25
secA	WP0368	secA	WCLE_012300	529	0.92	0	0.8	7e-154	178	0.98	1e-83	0.87	2e-57
secY	WP1185	secY	WCLE_002200	429	0.99	0	0.83	5e-128	101	0.98	7e-45	0.88	3e-30
sucA	WP0520	sucA	WCLE_007840	680	0.91	0	0.83	0	200	0.92	6e-82	0.84	4e-59
tldD	WP0950	tldD	WCLE_00850	195	0.96	2e-87	0.84	5e-56	170	0.94	7e-71	0.9	3e-56
tpiA	WP0532	tpiA	WCLE_005750	661	0.92	0	0.8	0	97	0.96	4e-40	0.87	1e-27
trmE	WP1009	mnmE	WCLE_006220	160	0.95	2e-68	0.83	2e-36	105	0.94	8e-42	0.88	2e-31
trx	WP0702	trxA	WCLE_007770	167	0.91	2e-62	0.8	5e-32	175	0.97	2e-80	0.77	3e-33
uvrA	WP1276	uvrA	WCLE_008630	383	0.92	1e-163	0.85	2e-124	95	0.92	9e-34	0.86	1e-26
WP0033	WP0033	dagA	WCLE_007040	137	0.99	4e-63	0.86	1e-38	178	0.9	1e-69	0.81	4e-45
WP0045	WP0045	WCLE_009880	WCLE_009880	87	0.94	5e-33	0.9	1e-27	174	0.99	3e-84	0.89	1e-58
WP0079	WP0079	WCLE_004610	WCLE_004610	87	0.98	2e-37	0.82	2e-18	100	0.96	3e-41	0.78	2e-17
WP0120	WP0120	WCLE_007430	WCLE_007430	547	0.89	0	0.81	1e-169	321	0.86	3e-121	0.82	1e-93
WP0122	WP0122	rnd	WCLE_007410	141	0.98	7e-65	0.78	6e-22	100	0.9	1e-33	0.86	3e-28
WP0129	WP0129	mnhD	WCLE_009930	322	0.94	1e-142	0.82	1e-85	203	0.83	6e-77	0.7	5e-34
WP0132	WP0132	holB	WCLE_008730	544	0.97	0	0.78	6e-127	86	0.94	2e-32	0.83	6e-19
WP0147	WP0147	ubiB	WCLE_00990	1397	0.97	0	0.81	0	182	0.89	2e-74	0.79	1e-45
WP0162	WP0162	WCLE_003230	WCLE_003230	226	0.83	1e-84	0.69	9e-36	183	0.94	2e-77	0.82	2e-46
WP0165	WP0165	typA	WCLE_002990	272	0.93	3e-124	0.8	1e-71	257	0.95	1e-112	0.88	3e-88
WP0172	WP0172	znuB	WCLE_001500	201	0.99	6e-99	0.79	9e-46	395	0.95	3e-180	0.78	1e-90
WP0173	WP0173	WCLE_001490	WCLE_001490	234	0.98	3e-112	0.84	4e-60	189	0.95	7e-83	0.82	2e-44
WP0175	WP0175	addA	WCLE_001470	663	0.85	0	0.8	1e-62	1141	0.88	0	0.78	5e-165
WP0382	WP0382	WCLE_011180	WCLE_011180	324	0.87	1e-134	0.76	3e-78	233	0.94	2e-99	0.85	9e-71
WP0391	WP0391	ccmF	WCLE_008120	498	0.91	0	0.82	2e-83	122	0.93	3e-47	0.81	3e-21
WP0404	WP0404	ftsQ	WCLE_001090	421	0.95	0	0.83	7e-125	580	0.95	0	0.83	6e-170
WP0471	WP0471	gltP	WCLE_00610	845	0.91	0	0.84	0	111	0.94	3e-43	0.89	3e-31
WP0491	WP0491	gspD	WCLE_010550	887	0.93	0	0.77	0	190	0.98	2e-90	0.83	5e-54
WP0493	WP0493	yoaE	WCLE_011800	666	0.94	0	0.78	3e-168	281	0.96	1e-131	0.84	9e-83
WP0502	WP0502	WCLE_011860	WCLE_011860	307	0.95	1e-139	0.86	1e-101	97	0.91	6e-33	0.88	3e-30
WP0503	WP0503	purN	WCLE_011850	398	0.9	8e-179	0.76	4e-100	87	1	4e-40	0.86	8e-24
WP0511	WP0511	ubiD	WCLE_007920	609	0.92	0	0.83	0	159	0.94	1e-65	0.88	4e-53
WP0585	WP0585	ctrA	WCLE_00380	83	0.99	3e-36	0.89	2e-25	247	0.91	9e-107	0.77	3e-55
WP0599	WP0599	virB6	WCLE_010250	181	0.95	3e-77	0.74	2e-28	179	0.91	6e-67	0.85	3e-52
WP0600	WP0600	virB6	WCLE_010240	468	0.86	0	0.72	2e-94	97	0.94	2e-37	0.83	3e-22
WP0602	WP0602	virB6	WCLE_010220	364	0.99	8e-170	0.8	2e-77	461	0.92	0	0.83	4e-102
WP0609	WP0609	tolC	WCLE_00710	142	0.95	5e-60	0.86	1e-42	273	0.89	8e-115	0.77	1e-61
WP0641	WP0641	WCLE_003790	WCLE_003790	125	0.93	2e-52	0.83	5e-35	314	0.96	6e-147	0.83	8e-89
WP0642	WP0642	pepP	WCLE_003780	293	0.97	1e-141	0.79	3e-85	1345	0.93	0	0.84	0
WP0649	WP0649	WCLE_009660	WCLE_009660	743	0.91	0	0.8	0	90	0.98	6e-39	0.83	8e-18
WP0684	WP0684	WCLE_006720	WCLE_006720	171	0.99	1e-82	0.84	7e-48	283	0.95	8e-126	0.84	3e-80
WP0686	WP0686	WCLE_006740	WCLE_006740	227	0.96	5e-105	0.83	1e-62	759	0.87	0	0.83	7e-121
WP0692	WP0692	egsA	WCLE_001040	178	0.97	2e-80	0.84	2e-46	606	0.93	0	0.82	3e-170
WP0706	WP0706	WCLE_010410	WCLE_010410	125	0.99	1e-58	0.84	4e-34	100	0.96	1e-41	0.87	5e-28
WP0722	WP0722	potE	WCLE_010070	99	0.98	8e-44	0.8	5e-21	184	0.95	1e-78	0.88	1e-59
WP0756	WP0756	WCLE_009920	WCLE_009920	545	0.88	0	0.71	7e-99	119	0.98	5e-55	0.83	1e-25
WP0858	WP0858	aroK	WCLE_005350	91	0.98	2e-39	0.86	3e-24	140	0.94	4e-56	0.8	1e-30
WP0865	WP0865	mrp	WCLE_003010	316	0.99	2e-159	0.79	6e-71	664	0.89	0	0.78	3e-168
WP0908	WP0908	rluD	WCLE_003420	149	1	1e-73	0.81	1e-35	536	0.92	0	0.79	3e-137
WP0956	WP0956	bioY	WCLE_005120	90	1	1e-41	0.84	4e-22	179	0.95	4e-77	0.83	6e-49
WP0980	WP0980	xerD	WCLE_00340	84	0.99	8e-37	0.88	7e-25	275	0.94	3e-118	0.83	2e-70
WP1013	WP1013	WCLE_010420	WCLE_010420	99	0.98	8e-44	0.9	2e-32	401	0.93	2e-175	0.8	2e-101
WP1028	WP1028	WCLE_001850	WCLE_001850	159	0.98	2e-74	0.82	7e-41	210	0.96	7e-96	0.86	5e-66
WP1037	WP1037	yaeT	WCLE_010350	803	0.95	0	0.76	2e-171	99	0.97	1e-42	0.82	9e-25
WP1118	WP1118	rlmB	WCLE_003060	143	0.99	8e-68	0.83	7e-37	124	0.96	4e-53	0.78	4e-22
WP1131	WP1131	manB	WCLE_010760	99	0.97	2e-42	0.86	3e-27	83	0.95	2e-32	0.88	3e-23
WP1152	WP1152	WCLE_006090	WCLE_006090	211	0.95	7e-92	0.87	1e-63	340	0.94	9e-152	0.78	1e-68
WP1216	WP1216	WCLE_004810	WCLE_004810	627	0.96	0	0.84	0	305	0.84	2e-117	0.76	2e-79
WP1274	WP1274	pdhB	WCLE_002580	151	0.92	6e-60	0.85	1e-44	99	0.92	1e-35	0.88	3e-30
WP1356	WP1356	rmuC	WCLE_004880	813	0.87	0	0.78	0	256	0.92	4e-106	0.72	9e-38
WP1368	WP1368	fdxA	WCLE_001070	290	0.94	4e-130	0.84	4e-86	160	0.87	3e-58	0.79	1e-37
wPip reference genome: GenBank AM999887; wCle reference genome: GenBank AP013028
