# Supplementary material for: Wolbachia co-infection in a hybrid zone: discovery of horizontal gene transfers from two Wolbachia supergroups into an animal genome
Source: PeerJ. 2015 Dec 7;3:e1479. doi: 10.7717/peerj.1479 (PMC4675112; doi:10.7717/peerj.1479)
Supplement: Table S6 [file peerj-03-1479-s008.xls]

## Sheet: Sheet1
Table S6. Sequence of Wolbachia contig used for FISH probes
Contig Name	Contig Length (bp)	Forward Primer (5'-3') for FISH	Reverse Primer (5'-3') for FISH	Genes Present on Contig	Contig Sequence
Cpar-Wb1	1843	ACAGGAATTACAGCCTCAGGT	AAAAGCGTGGCAACAAAGTT	miaA, murE	TAGTTAAATTAATATAAATGAAAGATAATATAGTAATTATTACAGGAATTACAGCCTCAGGTAAATCAGAATTATGCGATAACTTGATAAAAAAGTATAAAAACATTAGCATAATAAACTGTGACTCAAAGCAGGTATACAAAGAGATTCCCGTAATTACTGCTCAACCACCAAAGCAGAAAGACTTTTATAGGCTATACGGTTATGTTTCAGCAAGAGAAAATTATTCCGTATGTTTATGGCTAGAGGATTTAAAGAGGGAAGTTAACAACGCGCTGAAAAATTCACGAATACCCATCATCACTGGAGGAAGTGGGCTTTACATTAGCAGCTTAATCAAGGGATTATCATCGATTCCACAAATAAGCCAGGAAGTGAGAGAAAACGTAAATGAACTTA…
