# Supplementary material for: Wolbachia co-infection in a hybrid zone: discovery of horizontal gene transfers from two Wolbachia supergroups into an animal genome
Source: PeerJ. 2015 Dec 7;3:e1479. doi: 10.7717/peerj.1479 (PMC4675112; doi:10.7717/peerj.1479)
Supplement: Supplemental Information 1 [file peerj-03-1479-s009.fasta]

>WOAu2 Wolbachia genome assembly Wau001 ,chromosome : 1
AGTGTGGAAAGCTTACAAGATGAAGTAGACCGCCTATATGAGATGTTTGTCGAGCTTGTAGCAAGAAATAGGAATCTTTC
CACGGAAAAAATCAAATCAACGGAAGCAGGGCTATATTTTGGTGAGAAAGCAATAGAGATTGGACTTGCTGATGAAGTGA
TAACATATTCTAGGAGAAACAATATGAGTAAAACCATCGATGCTGATGAGTTAGAAGAAAGGTGCCGCAAGGAAGTATTA
GAGGTAATAAGATTGTGTAATTTGTCAAAGATGCCAGAGAAGATAGGAGAATTTATTGAGCAGGATGTAAACGCAAAACA
AGCCCAAGAGAT
>WOHa1 Wolbachia endosymbiont of Drosophila simulans wHa, complete genome
AGTGTGGAAAGCTTACAAGATGAAGTAGACCGCCTATATGAGATGTTTGTCGAGCTTGTAGCAAGAAATAGGAATCTTTC
CACGGAAAAAATCAAATCAACGGAAGCAGGGCTATATTTTGGTGAGAAAGCAATAGAGATTGGACTTGCTGATGAAGTGA
TAACATATTCTAGGAGAAACAATATGAGTAAAACCATCGATGCTGATGAGTTAGAAGAAAGGTGCCGCAAGGAAGTATTA
GAGGTAATAAGATTGTGTAATTTGTCAAAGATGCCAGAGAAGATAGGAGAATTTATTGAGCAGGATGTAAACGCAAAACA
AGCCCAAGAGAT
>WOMelA Wolbachia endosymbiont of Drosophila melanogaster, complete genome
AGTGTGGAAAGCTTACAAGATGAAGTAGACCGCCTATATGAGATGTTTGTCGAGCTTGTAGCAAGAAATAGGAATCTTTC
CACGGAAAAAATCAAATCAACGGAAGCAGAGCTATATTTTGGTGAGAAAGCAATAGAGATTGGACTTGCTGATGAAGTGA
TAACATATTCTAGGAGAAACAATATGAGTAAAACCATCGATGCTGATGAGTTAGAAGAAAGGTGCCGCAAGGAAGTATGA
GAGGTAATAAGATTGTGTAATTTGTCAAAGATGCCAGAGAAGATAGGAGAATTTATTGAGCAGGATGTAAACGCAAAACA
AGCCCAAGAGAT
>WORiA Wolbachia sp. wRi, complete genome
AGTCTGGAAAGCTTACAAGAGGAAGTAGGCCGCCTGTATGAGATGTTTGTCGAGCTTGTAGCAAGAAATAGGAATCTTTC
CACGGAAACAATCAAATCAACGGAAGCAGGGCTATATTTTGGTGAGAAAGCAATAGAGATTGGACTTGCTGATGAAGTAA
TAACATATTCTAGGAGAAACAATATGAGTAAAACCATCGATGCTGATGAGTTAGAAGAAAGGTGCCGCAAGGAAGTATTA
GAGGTAATACGATTATGTAATTTATCAAAGATGCCAGAAAAGATAGGAGAATTTATTGAGCAGGATGTAAATGCAAAACA
AGCCCAAGAAAT
>WOSol Wolbachia endosymbiont of Ceratosolen solmsi strain wSol degenerated bacteriophage WO genomic sequence
AGTCTGGAAAGCTTACAAGAGGAAGTAGATCGCCTATATGAGATGTTTGTCGAGCTTGTAGCAAGGAATAGGAATCTTTC
CACGGAAACAATCAAATCAACGGAAGCAGGGCTATATTTTGGTGAGAAAGCAATAGAGATTGGACTTGCTGATGAAGTGA
TAACATATTCTAGGAGAAACAATATGAGTAAAACCATCGATGCTGATGAGTTAGAAGAAAGGTGCCGCAAGGAAGTATTA
GAGGTAATAAGATTATGTAATTTATCAAAGATGCCAGAGAAAATAGGAGAATTTATCGAGCAGAATGTAAATGCAAAACA
AGCGCAAGAAAT
>WOTai Wolbachia phage WO DNA, ISW1 inserted sequence
AGTTTAGAAAGCTTACAAAAAGAAGTAGGAAGACTATATGAAATGTTTTTGCAGCTAATAGCAAGAAACAGAGGTCTTTC
AATTGAAAAGATTCGATCAACAGAAGCAGGTCTATATTTTGGCGAGAAAGCAGTAGAAATAGGTCTTGCAGATGGAGTTA
CAACATTTTTTAATCATAAAAGTAGGAGTGTTAGTATGACAACTAATGAGTTAGATGAAAACTGTCGTAGAGAAATTTTA
GAGATAATAAGATTATGTAATATATCAAAGATGCCAGAAAAGATAGGAGAATTTATTGAGCAAAGCGTAAGTGTTGAGCA
AGCACGGGAAGT
>WOVitA2 
AGTCTGGAAAGCTTACAAAAAGAAGTAGACCGACTATATGAAATGTTTTTGCAGCTAATAGCAAGGAACAGAGGTCTTTC
AATTGAAAAGATTCGATCAACAGAAGCAGGGCTATATTTTGGCGAGAAAGCAGTAGAAATAGGTGTTGCAGATGGAGTTA
CAACATTTTTTAATCATAAAAGTAGGAGTGTTAGTATGACAACTAATGAGTTAGAGGAAAACTGTCGTAGAGAAATTTTA
GAGATAATAAGATTATGTAATATATCAAAGATGCCAGAAAAGATAGGAGAATTTATAGAGCAAAGCGTGAGTGTTGAGCA
AGCCAGGGAAGT
>603B-4 
AGTCTGGGAAGCTTACAAAAAGAAGTAGGCTGACTATATGAAATGTTTGTGCAGCTAATAGCAAGGAACAGAGGTCTTTC
AATTGAAAAGATTCGATCAACAGAAGCAGGTCTATATTTTGGGGAGAAAGCAGTAGAAATAGGTCTTGCAGATGGAGTTA
CAACATTTTTTATCAATAATCATAGGAGTGTTAGTATGACAACTAATGAGTTAGAGGAAAACTGTCGTAGAGAAATTTTA
GAGATAATAAGATTATGTAATGTATCAAAGATGCCAGAAAAGATAGGAGAATTTATTGAGCAGGGCGTAAGTGTTGAGCA
AGCCAGGGAAGT
>604FB-5 
AGTCTGGGAAGCTTACAAAAAGAAGTAGGCTGACTATATGAAATGTTTGTGCAGCTAATAGCAAGGAACAGAGGTCTTTC
AATTGAAAAGATTCGATCAACAGAAGCAGGTCTATATTTTGGGGAGAAAGCAGTAGAAATAGGTCTTGCAGATGGAGTTA
CAACATTTTTTATCAATAATCATAGGAGTGTTAGTATGACAACTAATGAGTTAGAGGAAAACTGTCGTAGAGAAATTTTA
GAGATAATAAGATTATGTAATGTATCAAAGATGCCAGAAAAGATAGGAGAATTTATTGAGCAGGGCGTAAGTGTTGAGCA
AGCCAGGGAAGT
>186U 
AGTTTAGAAAGCTTACAAAAAGAAGTAGGCCGACTATATGAAATGTTTTTGCAGCTAATAGCAAGGAACAGAGGTCTTTC
AATTGAAAAGATTCGATCAACAGAAGCAGGTCTATATTTTGGGGAGAAAGCAGTAGAAATAGGTGTTGCAGATGGAGTTA
CAACATTTTTTAATCATAAAAGTAGGAGTGTTAGTATGACAACTAATGAGTTAGAGGAAAACTGTCGTAGAGAAATTTTA
GAGATAATAAGATTATGTTATATATCGAAGGTGCCAGAAAANNNNNNNNNNNNNNNNNNNNNNNNNNNNNNNNNNNNNNN
NNNNNNNNNNNN
>167U 
AGTTTAGAAAGCTTACAAAAAGAAGTAGGCCGACTATATGAAATGTTTGTGCAGCTAATAGCAAGGAACAGAGGTCTTTC
AATGGAAAAGATTCGATCAACAGAAGCAGGTCTATATTTTGGGGAGAAAGCAGTAGAAATAGGTCTTGCAGATGGAGTTA
CAACATTTTTTATCAATAATCATAGGAGTGTTAGTATGACAACTAATGAGTTAGAGGAAAACTGTCGTAGAGAAATTTTA
GAGATAATAAGATTATGTAATGTATCGAAGGTGCCAGAAAAGATAGNNNNNNNNNNNNNNNNNNNNNNNNNNNNNNNNNN
NNNNNNNNNNNN
>180F 
AGTTTAGAAAGCTTACAAAAAGAAGTAGGCCGACTATATGAAATGTTTGTGCAGCTAATAGCAAGGAACAGAGGTCTTTC
AATTGAAAAGATTCGATCAACAGAAGCAGGTCTATATTTTGGGGAGAAAGCAGTAGAAATAGGTCTTGCAGATGGAGTTA
CAACATTTTTTATCAATAATCATAGGAGTGTTAGTATGACAACTAATGAGTTAGAGGAAAACTGTCGANNNNNNNNNNNN
NNNNNNNNNNNNNNNNNNNNNNNNNNNNNNNNNNNNNNNNNNNNNNNNNNNNNNNNNNNNNNNNNNNNNNNNNNNNNNNN
NNNNNNNNNNNN
>192FB 
AGTTTAGAAAGCTTACAAAAAGAAGTAGGCCGACTATATGAAATGTTTGTGCAGCTAATAGCAAGGAACAGAGGTCTTTC
AATTGAAAAGATTCGATCAACAGAAGCAGGTCTATATTTTGGGGAGAAAGCAGTAGAAATAGGTCTTGCAGATGGAGTTA
CAACATTTTTTATCAATAATCATAGGAGTGTTAGTATGACAACTAATGAGTTAGAGGAAAACTGTCGTAGAGAAATTTTA
GAGATAATAAGATTATGTAATGTATCGAAGGTGCCAGAAAAGATANNNNNNNNNNNNNNNNNNNNNNNNNNNNNNNNNNN
NNNNNNNNNNNN
>WOPip5 Wolbachia endosymbiont of Culex quinquefasciatus Pel strain wPip complete genome
AGTCTGGAAAGCTTACAAAAAGAAGTAGACCGACTATATGAAATGTTTGTGCAGCTAATAGCACGAAATCGAAACCTTTC
TATAGAAGCAATCAAATCAACGGAAGCAGGGCTATATTTTGGGGAGAAAGCAGTAGAAATAGGTCTTGCAGATGGAGTTA
CAACATTTTTTATCAATAATCATAGGAGTGTTAGTATGACAACTAATGAGTTAGAGGAGAACTGTCGTAGAGAAATTTTA
GAGATAATAAGATTATGTAATATATCAAAGATGCCAGAAAAGATAGGAGAATTTATAGAGCAAGGCTCAAGTGTTGAGCA
AGCCAGGGAAGT
>WOVitA1 
AGTCTGGAAAGCTTACAAAAAGAAGTAGACCGACTATATGAAATGTTCGTCCAGCTAATAGCACGTAATCGCAATCTTTC
TATACAAGCAATCAAATCAACGGAAGCAGGGCTATATTTTGGCGAGAAAGCAGTAGAAATAGGTCTTGCAGATGGAGTTA
CAACATTTTTTAATCATAAAAGTAGGAGTGTTAGTATGACAACTGATGAGTTAGAGGAGAACTATCGTAGAGAAATTTTA
GAGATAATAAGATTATGTAATGTATCAAAGATGCCAGAGAAGATAGGAGAATTTATAGAGCAAGGAGTAAGTATTGAGAA
AGCACGGGAAGT
>WOVitB Wolbachia endosymbiont wVitB of Nasonia vitripennis phage WOVitB segment 1, partial genome
AGTCTGGAAAGCTTACAAAAAGAAGTAGACCGACTATATGAAATGTTCGTCCAGCTAATAGCACGTAATCGCAATCTTTC
TATACAAGCAATCAAATCAACGGAAGCAGGGCTATATTTTGGCGAGAAAGCAGTAGAAATAGGTCTTGCAGATGGAGTTA
CAACATTTTTTAATCATAAAAGTAGGAGTGTTAGTATGACAACTGATGAGTTAGAGGAGAACTATCGTAGAGAAATTTTA
GAGATAATAAGATTATGTAATGTATCAAAGATGCCAGAGAAGATAGGAGAATTTATAGAGCAAGGAGTAAGTANTGAGAA
AGCACGGGAAGT
>WO-WVulC6 Wolbachia phage WO isolate WO-WVulC6 minor capsid protein C gene, complete cds
GGTTTAGAAAGTTTGAGAGAGGAGATAGATCGTTTATATGAGATGTTTGTGCAGCTAATAGCACGGAATCGAAATCTTTC
TGTAGAAGCAATTAAATCAACGGAAGCAGGGCTATATTTTGGTGGGAAAGCAGTAGAAATAGGTCTTGCAGATGGAATTA
CAATTCTTTCAATTAATAAAAAAGGGAGTATTGAACAAACTAGAACTGACCTAAAAACTAAGTATCGTACTGAAGTTCTT
GAATTAATACGTTTATGTAATTTATCGAAGATGCCAGAAAAGATAGGAGAATTTATTGAGCAGAATGTTAGCAGCAAACA
AGCACAAGAAAT
>WOAu1 Wolbachia genome assembly Wau001 ,chromosome : 1
AGTTTAGAAAGCCTAAAAAGCGAAGTGAATCGTTTATATGGAATGCTGGTTGAGCTAATAGCACGCAATAGAAACCTTTC
TGTAGAGGCAATAAAATCAACAGAAGCAGGGCTATATTTTGGCGAGAAAGCAGTAGAAATAGGTCTTGCAGATGGAATTA
CAATTCTTTCAATTAATAAAAAAGGGGATATTGAAAAAACTACAAATGACCTAGAAACTAAGTATCGTACTGAAGTTCTT
GAATTAATACGTTTATGTAACTTATCACGAATGCCAGAAAAGATAGGAGAATTTATTGAGCAAAGCGTAAGTGTTGAGCA
AGCCAGGGAAGT
>WOMelB Wolbachia endosymbiont of Drosophila melanogaster, complete genome
AGTTTAGAAAGCCTAAAAAGCGAAGTGAATCGTTTATATGGAATGCTGGTTGAGCTAATAGCACGCAATAGAAACCTTTC
TGTAGAGGCAATAAAATCAACAGAAGCAGGGCTATATTTTGGCGAGAAAGCAGTAGAAATAGGTCTTGCAGATGGAATTA
CAATTCTTTCAATTAATAAAAAAGGGGATATTGAAAAAACTACAAATGACCTAGAAACTAAGTATCGTACTGAAGTTCTT
GAATTAATACGTTTATGTAACTTATCACGAATGCCAGAAAAGATAGGAGAATTTATTGAGCAAAGCGTAAGTGTTGAGCA
AGCCAGGGAAGT
>WORiB Wolbachia sp. wRi, complete genome
AGTTTAGAAAGCCTAAAAAGCGAAGTGAATCGTTTATATGGAATGCTGGTTGAGCTAATAGCACGCAATAGAAACCTTTC
TGTAGAGGCAATAAAATCAACAGAAGCAGGGCTATATTTTGGCGAGAAAGCAGTAGAAATAGGTCTTGCAGATGGAATTA
CAATTCTTTCAATTAATAAAAAAGGGGATATTGAAAAAACTACAAATGACCTAGAAACTAAGTATCGTACTGAAGTTCTT
GAATTAATACGTTTATGTAACTTATCACGAATGCCAGAAAAGATAGGAGAATTTATTGAGCAAAGCGTAAGTGTTGAGCA
AGCCAGGGAAGT
>WORiB_2 Wolbachia sp. wRi, complete genome
AGTTTAGAAAGCCTAAAAAGCGAAGTGAATCGTTTATATGGAATGCTGGTTGAGCTAATAGCACGCAATAGAAACCTTTC
TGTAGAGGCAATAAAATCAACAGAAGCAGGGCTATATTTTGGCGAGAAAGCAGTAGAAATAGGTCTTGCAGATGGAATTA
CAATTCTTTCAATTAATAAAAAAGGGGATATTGAAAAAACTACAAATGACCTAGAAACTAAGTATCGTACTGAAGTTCTT
GAATTAATACGTTTATGTAACTTATCACGAATGCCAGAAAAGATAGGAGAATTTATTGAGCAAAGCGTAAGTGTTGAGCA
AGCCAGGGAAGT
>WOCauB3 Wolbachia endosymbiont of Cadra cautella DNA, genome fragment 2 containing phage WOcauB3
AGTTTAGAAAATCTAAAAAGCGAAGTGAATCGTTTATATGGAATGCTGGTTGAGCTAATAGCGCGGAATAGAAGCCTCTC
TGTAGAGGCAATAAAAAATACTGAAGCAGGGCTATATTTTGGCGAGAAAGCAATAGAGATGGGTCTTGCAGATGGAATGA
CAATTCTTTCAATTAATAAAAACAGGAGTATTGAACAAACTACAAATGACCTAGAAACTAAGTATCGTACTGAAGTTCTT
GAATTAATACGATTATGTAATATATCGAAGATGCCAGAAAAGATAGGAGAATTTATTGAGCAAAGCGTAAGTGTTGAGCA
AGCAAGGGAGGT
>WORiC Wolbachia sp. wRi, complete genome
AGTTTAGAAAATCTAAAAAGCGAAGTGAATCGTTTATATGGAATGCTGGTTGAGCTAATAGCGCGGAATAGAAGCCTCTC
TGTAGAGGCAATAAAAAATACTGAAGCAGGGCTATATTTTGGCGAGAAAGCAATAGAGATGGGTCTTGCAGATGGAATGA
CAATTCTTTCAATTAATAAAAACAGGAGTATTGAACAAACTACAAATGACCTAGAAACTAAGTATCGTACTGAAGTTCTT
GAATTAATACGATTATGTAATATATCGAAGATGCCAGAAAAGATAGGAGAATTTATTGAGCAAAGCGTAAGTGTTGAGCA
AGCAAGGGAGGT
>169U 
NNNNNNNNNAATCTAAAAAGCGAAGTGAATCGTTTATATGAAATGCTGGTTGAGCTAATAGCATGGAATAGAAACCTTTC
TGTAGAGGCAATAAAATCAACAGAAGCAGGGCTATATTTTGTCGAGAAAGCAGTAGAAATAGGTCTTGCAGATGGAATTA
CAATTCTTTCAATTAATAAAAACAGGAGTATTAAACAAACTACAACTGACCTAGAAACTAAGTATCGTACTGAAGTTCTA
GAATTAATACGTTTATGTAACTTATCACGAATGCCAGAGAAAATAGGAGAATTTATTGAGCAGGGGGTAAGTGTTGAGCA
AGCAAGGGAGGT
>607F-1 
AGTTTAGAAAATCTAAAAAGCGAAGTGAATCGTTTATATGAAATGCTGGTTGAGCTAATAGCATGGAATAGAAACCTTTC
TGTAGAGGCAATAAAATCAACAGAAGCAGGGCTATATTTTGTCGAGAAAGCAGTAGAAATAGGTCTTGCAGATGGAATTA
CAATTCTTTCAATTAATAAAAACAGGAGTATTAAACAAACTACAACTGACCTAGAAACTAAGTATCGTACTGAAGTTCTA
GAATTAATACGTTTATGTAACTTATCACGAATGCCAGAGAAAATAGGAGAATTTATTGAGCAGGGGGTAAGTGTTGAGCA
AGCAAGGGAGGT
>WOCauB1 Wolbachia phage WOcauB1 genomic DNA, partial sequence
AGTTTAGAAAATCTAAAAAGCGAAGTGAATCGTTTATATGAAATGCTGGTTGAGCTAATAGCACGCAATAGAAACCTTTC
TGTAGAGGCAATCAAATCAACAGAAGCAGGGCTATATTTTGGCGAGAAAGCAGTAGAAATAGGTCTTGCAGATGGAATTA
CAATTCTTTCAATTAATAAAAACAGGAGTATTGAACAAACTATAACTGACCTAGAAACTAAGTATCGTACTGAAGTTCTT
GAATTAATACGTTTATGTAATATATCAAAGATGCCAGAAAAGATAGGAGAATTTATTGAGCAGGGTGTAAGTGTTGAGCA
AGCAAGGGAGGT
>WOCauB2 Wolbachia endosymbiont of Cadra cautella DNA, genome fragment 1 containing phage WOcauB2
AGTTTAGAAAATCTAAAAAGCGAAGTGAATCGTTTATATGAAATGCTGGTTGAGCTAATAGCACGCAATAGAAACCTTTC
TGTAGAGGCAATCAAATCAACAGAAGCAGGGCTATATTTTGGCGAGAAAGCAGTAGAAATAGGTCTTGCAGATGGAATTA
CAATTCTTTCAATTAATAAAAACAGGAGTATTGAACAAACTATAACTGACCTAGAAACTAAGTATCGTACTGAAGTTCTT
GAATTAATACGTTTATGTAATATATCAAAGATGCCAGAAAAGATAGGAGAATTTATTGAGCAGGGTGTAAGTGTTGAGCA
AGCAAGGGAGGT
>WO_Blatella A new nucleotide sequence entered manually
AGTTTAGAAAACCTAAAAAGCGAAGTGAATCGTTTATATGGAATGCTGGTTGAGCTAATAGCACGCAATAGAAATTCAAC
TGTAGAGGCAATAAAATCAACAGAAGCAGGGCTATATTTTGGCGAGAAAGCAGTAGAAATAGGCCTTGCGGATGGAATTA
CAATTCTTTCAATTAATAAAAACAGGAGTATTGAACAAACTATAACTGACCTAAAAACTAAGTATCGTACTGAAGTTCTT
GAATTAATACGTTTATGTAATATATCAAAGATGCCAGAGAAAATAGGAGAATTTATTGAGCAGAGTGTAAGTGTTGAGCA
AGCAAGGGAAGT
>WO_S.longipalpa A new nucleotide sequence entered manually
AGTTTAGAAAACCTAAAAAGCGAAGTGAATCGTTTATATGGAATGCTGGTTGAGCTAATAGCACGCAATAGAAACCTTTC
TGTAGAGGCAATAAAATCAACAGAAGCAGGGCTATATTTTGGCGAGAAAGCAGTAGAAATAGGCCTTGCGGATGGAATTA
CAATTCTTTCAATTAATAAAAACAGGAGTATTGAACAAACTATAACTGACCTAAAAACTAAGTATCGTACTGAAGTTCTT
GAATTAATACGTTTATGTAATATATCAAAGATGCCAGAGAAAATAGGAGAATTTATTGAGCAGAGTGTAANNNNNNNNNN
NNNNNNNNNNNN
>604FB-1 
AGTCTGGAAAGCTTACAAAAAGAAGTAGACCGACTATATGAAATGTTTGTGCAGCTAATAGCAAGAAACAGAGGTCTTTC
AATTGAAAAGATTCGATCAACAGAAGCAGGTCTATATTTTGGCGAGAAAGCAGTAGAAATAGGTCTTGCAGATGGAGTTA
CAACATTTTTTAAAGGAGAAAATACTATGAATAAACAAACTACAACTGACCTAGAAACTAAGTATCGTACTGAAATTGTT
GAATTAATACGTTTATGTAACTTATCACGAATGCCAGAGAAAATAGGAGAATTTATTGAGCAGGGTGTAAGTATTGAGCA
AGCGAGGGAAGT
>WOPip1 Wolbachia endosymbiont of Culex quinquefasciatus Pel strain wPip complete genome
AGTCTGGAAAGCTTACAAAAAGAAGTAGACCGACTATATGAAATGTTTGTGCAGCTAATAGCAAGAAACAGAGGTCTTTC
AATTGAAAAGATTCGATCAACAGAAGCAGGTCTATATTTTGGCGAGAAAGCAGTAGAAATAGGTCTTGCAGATGGAGTTA
CAACATTTTTTAAAGGAGAAAATACTATGAATAAACAAACTACAACTGACCTAGAAACTAAGTATCGTACTGAAATTGTT
GAATTAATACGTTTATGTAACTTATCACGAATGCCAGAGAAAATAGGAGAATTTATTGAGCAGGGTGTAAGTATTGAGCA
AGCGAGGGAAGT
>WOPip2 Wolbachia endosymbiont of Culex quinquefasciatus Pel strain wPip complete genome
AGTCTGGAAAGCTTACAAAAAGAAGTAGACCGACTATATGAAATGTTTGTGCAGCTAATAGCAAGAAACAGAGGTCTTTC
AATTGAAAAGATTCGATCAACAGAAGCAGGTCTATATTTTGGCGAGAAAGCAGTAGAAATAGGTCTTGCAGATGGAGTTA
CAACATTTTTTAAAGGAGAAAATACTATGAATAAACAAACTACAACTGACCTAGAAACTAAGTATCGTACTGAAATTGTT
GAATTAATACGTTTATGTAACTTATCACGAATGCCAGAGAAAATAGGAGAATTTATTGAGCAGGGTGTAAGTATTGAGCA
AGCGAGGGAAGT
>WOPip3 Wolbachia endosymbiont of Culex quinquefasciatus Pel strain wPip complete genome
AGTCTGGAAAGCTTACAAAAAGAAGTAGACCGACTATATGAAATGTTTGTGCAGCTAATAGCAAGAAACAGAGGTCTTTC
AATTGAAAAGATTCGATCAACAGAAGCAGGTCTATATTTTGGCGAGAAAGCAGTAGAAATAGGTCTTGCAGATGGAGTTA
CAACATTTTTTAAAGGAGAAAATACTATGAATAAACAAACTACAACTGACCTAGAAACTAAGTATCGTACTGAAATTGTT
GAATTAATACGTTTATGTAACTTATCACGAATGCCAGAGAAAATAGGAGAATTTATTGAGCAGGGTGTAAGTATTGAGCA
AGCGAGGGAAGT
>WOPip4 Wolbachia endosymbiont of Culex quinquefasciatus Pel strain wPip complete genome
AGTCTGGAAAGCTTACAAAAAGAAGTAGACCGACTATATGAAATGTTTGTGCAGCTAATAGCACGAAATCGAAACCTTTC
TATAGAAGCAATCAAATCAACGGAAGCAGGGCTATATTTTGGGGAGAAAGCAGTAGAAATAGGTCTTGCAGACGGAATGA
CAATTCTTTCAATTAATAAAAATAGGAGTATTGAACAAACTACAAATGACCTAGAAACTAAGTATCGTACTGAAGTTCTT
GAATTAATACGTTTATGTAATTTATCGAAGATGCCAGAAAAGATAGGAGAATTTATTGAGCAAAGTGTAAGTGTTGAGCA
AGCAAGGGAGGT
>WOVitA4 
AGTCTGGAAAGCTTACAAAAAGAAGTAGACCGACTATATGAAATGTTTGTGCAGCTAATAGCGAGGAACAGAGGTCTTTC
AATTGAAAAGATTCGATCAACGGAGGCAGGGCTATATTTTGGCGAGAGAGCAATAGAAATAGGTCTTGCAGATGGAATTA
CAATTCTTTCAATTAATCAAAACAGGAGTATTGAACAAACTACAAATGACCTAAAAACTAAGTATCGTACTGAAGTTGTT
GAATTAATACGTTTGTGTAACTTATCACGAATGCCAGATAAAATAGGAGAATTTATTGAGCAGGGTGTAAGTGTTGAGCA
AGCAAGGGAGGT
>WONo1 Wolbachia endosymbiont of Drosophila simulans wNo, complete genome
AGTCTGGAAAGCTTACAAAAAGAAGTAGATCGACTATATGAAATGTTTTTGCAGCTAATAGCAAGGAACAGAGGTCTTTC
AATTGAAAAGATTCGATCAACAGAGGCAGGGCTATATTTTGGGGAGAAAGCAGTAGAAATAGGCCTTGCAGACGGAATGA
CAATTCTTTCAATTAATAAAAACAGGAGTATTGAACAAACCACAACTGACCTAGAAACTAAGTATCGTAATGAAGTTCTT
GAATTAATACGGTTATGTAATCTATCACGAATGCCAGAGAAAATAGAAGAATTTATTGAGGAAAGCGTAAGTGTTGAGCA
AGCCAGGGAAGT
>603B-2 
AGTCTGGGAAGCTTACAAAAAGAAGTAGACCGACTATATGAAATGTTTTTGCAGCTAATAGCAAGGAACAGAGGTCTTTC
AATTGAAAAGATTCGATCAACAGAGGCAGGGCTATATTTTGGGGAGAAAGCAGTAGAAATAGGCCTTGCAGACGGAATGA
CAATTCTTTCAATTAATAAAAACAGGAGTATTGAACAAACTACAAACGACCTAGAAACTAAGTATCGTACTGAAGTTCTT
GAATTAATACGTTTATGTAACTTATCACGAATGCCAGAAAAGATAGGAGAATTTATTGAGCAAGGCGTAAGTGTTGAGCA
AGCCAGGGAAGT
>607F-2 
AGTCTGGGAAGCTTACAAAAAGAAGTAGACCGACTATATGAAATGTTTTTGCAGCTAATAGCAAGGAACAGAGGTCTTTC
AATTGAAAAGATTCGATCAACAGAGGCAGGGCTATATTTTGGGGAGAAAGCAGTAGAAATAGGCCTTGCAGACGGAATGA
CAATTCTTTCAATTAATAAAAACAGGAGTATTGAACAAACTACAAACGACCTAGAAACTAAGTATCGTACTGAAGTTCTT
GAATTAATACGTTTATGTAACTTATCACGAATGCCAGAAAAGATAGGAGAATTTATTGAGCAAGGCGTAAGTGTTGAGCA
AGCCAGGGAAGT
>604FB-3 
AGTCTGGGAAGCTTACAAAAAGAAGTAGACCGACTATATGAAATGTTTTTGCAGCTAATAGCAAGGAACAGAGGTCTTTC
AATTGAAAAGATTCGATCAACAGAGGCAGGGCTATATTTTGGGGAGAAAGCAGTAGAAATAGGCCTTGCAGACGGAATGA
CAATTCTTTCAATTAATAAAAACAGGAGTATTGAACAAACTACAAACGACCTAGAAACTAAGTATCGTACTGAAGTTCTT
GAATTAATACGTTTATGTAACTTATCACGAATGCCAGAAAAGATAGGAGAATTTATTGAGCAAGGCGTAAGTGTTGAGCA
AGCCAGGGAAGT
>641U-1 
AGTCTGGGAAGCTTACAAAAAGAAGTAGACCGACTATATGAAATGTTTTTGCAGCTAATAGCAAGGAACAGAGGTCTTTC
AATTGAAAAGATTCGATCAACAGAGGCAGGGCTATATTTTGGGGAGAAAGCAGTAGAAATAGGCCTTGCAGACGGAATGA
CAATTCTTTCAATTAATAAAAACAGGAGTATTGAACAAACTACAAACGACCTAGAAACTAAGTATCGTACTGAAGTTCTT
GAATTAATACGTTTATGTAACTTATCACGAATGCCAGAAAAGATAGGAGAATTTATTGAGCAAGGCGTAAGTGTTGAGCA
AGCCAGGGAAGT
>603B-3 
AGTCAGGGAAGCTTACAAAAAGAAGTAGACCGACTATATGAAATGTTTTTGCAGCTAATAGCAAGGAACAGAGGTCTTTC
AATTGAAAAGATTCGATCAACAGAAGCAGGGCTATATTTTGGGGAGAAAGCAGTAGAAATAGGCCTTGCAGACGGAATGA
CAATTCTTTCAATTAATAAAAACAGGAGTATTGAACAAACTACAAACGACCTAGAAACTAAGTATCGTACTGAAGTTCTT
GAATTAATACGTTTATGTAACTTATCACGAATGCCAGAAAAGATAGGAGAATTTATTGAGCAAGGCGTAAGTGTTGAGCA
AGCCAGGGAAGT
>607F-3 
AGTCAGGGAAGCTTACAAAAAGAAGTAGACCGACTATATGAAATGTTTTTGCAGCTAATAGCAAGGAACAGAGGTCTTTC
AATTGAAAAGATTCGATCAACAGAAGCAGGGCTATATTTTGGGGAGAAAGCAGTAGAAATAGGCCTTGCAGACGGAATGA
CAATTCTTTCAATTAATAAAAACAGGAGTATTGAACAAACTACAAACGACCTAGAAACTAAGTATCGTACTGAAGTTCTT
GAATTAATACGTTTATGTAACTTATCACGAATGCCAGAAAAGATAGGAGAATTTATTGAGCAAGGCGTAAGTGTTGAGCA
AGCCAGGGAAGT
>604FB-4 
AGTCAGGGAAGCTTACAAAAAGAAGTAGACCGACTATATGAAATGTTTTTGCAGCTAATAGCAAGGAACAGAGGTCTTTC
AATTGAAAAGATTCGATCAACAGAAGCAGGGCTATATTTTGGGGAGAAAGCAGTAGAAATAGGCCTTGCAGACGGAATGA
CAATTCTTTCAATTAATAAAAACAGGAGTATTGAACAAACTACAAACGACCTAGAAACTAAGTATCGTACTGAAGTTCTT
GAATTAATACGTTTATGTAACTTATCACGAATGCCAGAAAAGATAGGAGAATTTATTGAGCAAGGCGTAAGTGTTGAGCA
AGCCAGGGAAGT
>641U-2 
AGTCAGGGAAGCTTACAAAAAGAAGTAGACCGACTATATGAAATGTTTTTGCAGCTAATAGCAAGGAACAGAGGTCTTTC
AATTGAAAAGATTCGATCAACAGAAGCAGGGCTATATTTTGGGGAGAAAGCAGTAGAAATAGGCCTTGCAGACGGAATGA
CAATTCTTTCAATTAATAAAAACAGGAGTATTGAACAAACTACAAACGACCTAGAAACTAAGTATCGTACTGAAGTTCTT
GAATTAATACGTTTATGTAACTTATCACGAATGCCAGAAAAGATAGGAGAATTTATTGAGCAAGGCGTAAGTGTTGAGCA
AGCCAGGGAAGT
>603B-1 
AGTCTGGGAAGCTTACAAAAAGAAGTAGACCGACTATATGAAATGTTTTTGCAGCTAATAGCAAGGAACAGAGGTCTTTC
AATTGAAAAGATTCGATCAACAGAGGCAGGGCTATATTTTGGGGAGAAAGCAGTAGAAATAGGCCTTGCAGACGGAATGA
CAATTCTTTCAATTAATAAAAACAGGAGTATTGAACAAACTACAAACGACCTAGAAACTAAGTATCGTACTGAAGTTCTT
GAATTAATACGTTTATGTAATTTATCGAAGGTGCCAGAAAAGATAGAAGAATTTATTGAGCAAGGCGTAAGTGTTGAGCA
AGCCAGGGAAGT
>604FB-2 
AGTCTGGGAAGCTTACAAAAAGAAGTAGACCGACTATATGAAATGTTTTTGCAGCTAATAGCAAGGAACAGAGGTCTTTC
AATTGAAAAGATTCGATCAACAGAGGCAGGGCTATATTTTGGGGAGAAAGCAGTAGAAATAGGCCTTGCAGACGGAATGA
CAATTCTTTCAATTAATAAAAACAGGAGTATTGAACAAACTACAAACGACCTAGAAACTAAGTATCGTACTGAAGTTCTT
GAATTAATACGTTTATGTAATTTATCGAAGGTGCCAGAAAAGATAGAAGAATTTATTGAGCAAGGCGTAAGTGTTGAGCA
AGCCAGGGAAGT
>WO-WVulC3-4 Wolbachia phage WO isolate WO-WVulC3-4 minor capsid protein C gene, complete cds
AGTCTGGGAAGCTTACAAAAAGAAGTAGACCGACTATATGAAATGTTTTTGCAGCTAATAGCAAGGAACAGAGGTCTTTC
AATTGAAAAGATTCGATCAACAGAGGCAGGGCTATATTTTGGGGAGAAAGCAGTAGAAATAGGCCTTGCAGACGGAATGA
CAATTCTTTCAATTAATAAAAACAGGAGTATTGAACAAACTACAAATGACCTAGAAACTAAGTATCGTACTGAAGTTCTT
GAATTAATACGTTTATGTAATTTATCGAAGATGCCAGAAAAGATAGGAGAATTTATTGAGCAAAGTGTAAGTGTTGAGCA
AGCTAGGGAAGT
>WOBol1 WolbachiaBol1, complete sequence
AGTCTGGGAAGCTTACAAAAAGAAGTAGACCGACTATATGAAATGTTTTTGCAGCTAATAGCAAGGAACAGAGGTCTTTC
AATTGAAAAGATTCGATCAACAGAGGCAGGGCTATATTTTGGGGAGAAAGCAGTAGAAATAGGCCTTGCAGACGGAATGA
CAATTCTTTCAATTAATAAAAACAGGAGTATTGAACAAACTACAAATGACCTAGAAACTAAGTATCGTACTGAAGTTCTT
GAATTAATACGTTTATGTAATTTATCGAAGATGCCAGAAAAGATAGGAGAATTTATTGAGCAAAGTGTAAGTGTTGAGCA
AGCTAGGGAAGT
>WOHa2 Wolbachia endosymbiont of Drosophila simulans wHa, complete genome
AGTTTAGAAAGCTTACAAAAAGAAGTAGGACGACTATATGAAATGTTTTTGCAGCTAATAGCAAGGAACAGAGGTCTTTC
AATTGAAAAGATTCGATCAACAGAGGCAGGGCTATATTTTGGGGAGAAAGCAGTAGAAATAGGCCTTGCAGACGGAATGA
CAATTCTTTCAATTAATAAAAACAGGAGTATTGAACAAACTACAAATGACCTAGAAACTAAGTATCGTACTGAAGTTCTT
GAATTAATACGTTTATGTAATTTATCGAAGATGCCAGAAAAGATAGGAGAATTTATTGAGCAAAGTGTAAGTGTTGAGCA
AGCTAGGGAAGT
