# Supplementary material for: Wolbachia co-infection in a hybrid zone: discovery of horizontal gene transfers from two Wolbachia supergroups into an animal genome
Source: PeerJ. 2015 Dec 7;3:e1479. doi: 10.7717/peerj.1479 (PMC4675112; doi:10.7717/peerj.1479)
Supplement: Supplemental Information 2 [file peerj-03-1479-s010.fasta]

>wBm Wolbachia endosymbiont strain TRS of Brugia malayi, complete genome
AGTGGGAAAGCCAAATGAATTAGCATTTACAGCCGCAAAGCGTGTAGCAGAGTCCATAGATCCAATACCTGGTAGCAATC
CTCTGTTTCTATATGGCGGAGTGGGGCTTGGTAAAACACATTTAATGCATGCTATAGCTTGGCACATAGTTAATTCTCCA
TCAGCAAAAAGAAAAGTGGTATATTTATCAGCAGAGAAATTCATGTATCAATATATTACAGCACTACGAAGCAAAGACAT
TATGTTATTTAAAGAACAGTTTAGATCGGTAGATGTACTGATGGTAGATGATGTGCAATTTATCAGTGGTAAAGATAGTA
CACAAGAAGAATTTTTTCACACTTTTAATGCATTGATAGATCAAAATAAACAATTGGTTATATCAGCTGATAGATCTCCT
AGTGATCTTGATGGAGTAGAAGAAAGAATAAAATCACGGCTAGGTTGGGGATTAGTAGCAGACATTAATGAAACAACTTT
CGAATTAAGACTTGGTATACTGCAAGCCAAAGTGGAGCAAATGAATATGTATGTTCCACAGGATGTCCTAGAATTCTTAG
CAAGGAACATAAGATCTAATATAAGAGAATTAGAAGGGGCATTAAATAAAGTTGCTCATACTTCACTGATTGGAAGGAGT
ATGACAGTAGAATCGGCTAGTGAAACTCTAATGGACCTTCTTAGATCAAATCATAGGTCAATTACAATAGCAGAAATACA
AAAGAAAATAGCTGAGTTTTTT
>wCle Wolbachia endosymbiont of Cimex lectularius DNA, complete genome
GGTAGGAAAGCCAAATGAGCTAGCGTTTACAGCTGCAAAGCGTGTGGCAGAATCTATAGATCCAATACCAGGCAGCAACC
CTCTGTTTCTATATGGTGGAGTGGGGCTTGGTAAAACACACCTGATGCATGCTATAGCTTGGCACATAGTCAATTCTCCA
TCGGTGAAAAGAAAAGTAGCATATTTATCAGCAGAGAAGTTCATGTACCAATATATTACAGCACTGCGAAGTAAGGATAT
TATGTTGTTTAAGGAACAATTTAGGTCAGTAGATGTATTGATGGTAGATGATGTGCAATTTATCAGTGGTAAAGATAGCA
CGCAGGAAGAATTTTTTCACACCTTTAATGCGCTAATAGACCAAAATAAACAATTGGTTATATCGGCTGATAGATCTCCT
AGTGATCTTGATGGAGTAGAGGAAAGAATAAAATCGCGGCTTGGTTGGGGGTTGGTGGCGGATATTAATGAAACGACTTT
CGAATTAAGACTTGGTATATTGCAGGCTAAAGTGGAACAAATGAGCATGTATGTTCCGGATGATGTTCTAGAGTTTTTGG
CAAGGAACATAAAATCTAATATAAGAGAATTGGAAGGAGCATTGAATAAAGTTGCCCATACTTTGTTGATTGGCAGGAGT
ATGACAGTAGAGTCGGCCAGTGAAACTTTAGCAGATCTTCTTAGATCAAATCATAAGTCAATTACAATAGCAGAAATACA
AAGGAAAATAGCTGAGTTTTTT
>Cpar-2 Average coverage: 2.47
GGTAGGCAAGCCAAATGAGCTAGCATTTACAGCTGCAAAGCGTGTGGCAGAGTCTATAGATCCAATACCAGGCAGCAACC
CTTTATTTCTATATGGTGGAGTGGGGCTTGGTAAAACACATCTAATGCATGCTATAGCTTGGCACATAGTCAATTCTCCA
TCGGTGAAAAGAAAAGTAGCATATTTATCAGCAGAGAAGTTCATATACCAATATATTACAGCACTACGAAGTAAGGATAT
TATGTTGTTTAAAGAACAATTTAGGTCAGTAGACGTATTGATGGTAGATGATGTACAGTTTATCAGTGGTAAAGATAGCA
CGCAGGAAGAATTTTTTCACNCCTTCAATGCGCTAATAGACCAAAATAAACAATTGGTTATATCGGCTGATAGATCTCCT
AGCGATCTTGATGGAGTAGAGGAAAGAATAAAATCGCGGCTTGGTTGGGGATTGGTAGCGGACATTAACGAAACAACTTT
CGAATTAAGACTTGGTATATTGCAGGCCAAAGTGGAACAAATGAGTAAGTATGTTCCAAATGATGTTCTGGAGTTTTTAG
CGAGGAACATAAAATCTAATATAAGAGAATTGGAAGGANCANTGAATAAAGTTGCCCATACTTCGTTGATTGGGAGGAGT
ATGACAGTAGAGTTGGCAAGTGAAACTTTAGCAGATCTTCTTAGATCAAATCATAAGTCAATTACAATAGCAGAAATACA
AAGGAAAATAGCTGAGTTTTTT
>wHa Wolbachia endosymbiont of Drosophila simulans wHa, complete genome
AGTGGGAAAGCCAAATGAATTAGCATTTACGGCGGCAAAGCGTGTGGCAGAATCTATAGATCCAATATTAGGCAGCAATC
CTTTGTTTCTATATGGTGGAGTGGGACTTGGTAAAACACATCTAATGCATGCTATAGCTTGGCACATAGTCAATTCCCCA
TCAGGAAAAAGAAAAGTGGTGTATTTATCAGCAGAGAAATTCATGTACCAATATATTACAGCGCTGCGAAGCAAAGATAT
TATGTTATTTAAAGAGCAATTTAGATCAGTAGATGTATTGATGGTAGATGATGTGCAATTTATCAGTGGTAAAGATAGTA
CACAAGAAGAATTTTTTCACACTTTCAATGCATTGATAGACCAAAATAAACAATTGGTTATATCAGCTGATAGGTCTCCT
AGTGATCTTGATGGAGTGGAAGAAAGAATAAAATCACGACTCGGTTGGGGGTTGGTGGCAGATATTAATGAAACAACTTT
TGAATTAAGGCTTGGTATATTGCAGGCAAAAGTGGAGCAGATGAATATGTATGTTCCGAAAGATGTCCTAGAGTTTTTAG
CAAGGAACATAAAATCTAATATAAGAGAATTAGAAGGAGCATTAAATAAGGTTACCCATACCTCATTAATTGGAAGAAGT
ATGACGGTAGAATCAGCTAGTGAAACCCTAATCGATCTTCTTAGGTCAAATCATAGGTCAGTCACAATAGAAGAAATACA
AAAGAAAGTAGCTGAATTTTTC
>wMel Wolbachia endosymbiont of Drosophila melanogaster, complete genome
AGTGGGAAAGCCAAATGAATTAGCATTTACGGCGGCAAAGCGTGTGGCAGAATCTATAGATCCAATATTAGGCAGCAATC
CTTTGTTTCTATATGGTGGAGTGGGACTTGGTAAAACACATCTAATGCATGCTATAGCTTGGCACATAGTCAATTCCCCA
TCAGCAAAAAGAAAAGTGGTGTATTTATCAGCAGAGAAATTCATGTACCAATATATTACAGCGCTGCGAAGCAAAGATAT
TATGTTATTTAAAGAGCAATTTAGATCAGTAGATGTATTGATGGTAGATGATGTGCAATTTATCAGTGGTAAAGATAGTA
CACAAGAAGAATTTTTTCACACTTTCAATGCATTGATAGACCAAAATAAACAATTGGTTATATCAGCTGATAGGTCTCCT
AGTGATCTTGATGGAGTGGAAGAAAGAATAAAATCACGACTCGGTTGGGGGTTGGTGGCAGATATTAATGAAACAACTTT
TGAATTAAGGCTTGGTATATTGCAGGCAAAAGTGGAGCAGATGAATATGTATGTTCCGAAAGATGTCCTAGAGTTTTTAG
CAAGGAACATAAAATCTAATATAAGAGAATTAGAAGGAGCATTAAATAAGGTTACCCATACCTCATTAATTGGAAGAAGT
ATGACGGTAGAATCAGCTAGTGAAACCCTAATCGATCTTCTTAGGTCAAATCATAGGTCAGTCACAATAGAAGAAATACA
AAAGAAAGTAGCTGAATTTTTC
>wNo Wolbachia endosymbiont of Drosophila simulans wNo, complete genome
GGTAGGAAAGTCAAATGAGTTAGCATTTACAGCGGCAAAGCGTGTAGCGGAATCTATAGATCCAATATCAGGAAGCAACC
CTTTATTTCTATATGGTGGAGTGGGACTTGGTAAAACACATTTAATGCATGCTATAGCTTGGGACATAGTCAATTCTCCG
TCAGCAAAAAGAAAAGTGGTATATTTATCAGCAGAGAAATTTATGTATCAATATATTACGGCGCTGCGGAGCAAAGATAT
TATGTTATTTAAAGAGCAATTTAGATCAGTAGATGTATTGATGGTAGATGATGTGCAATTTATCAGTGGTAAAGATAGTA
CACAAGAAGAATTTTTTCACACTTTCAATGCATTGATAGACCAAAATAAACAATTGGTTATATCAGCTGATAGGTCTCCT
AGTGATCTTGATGGAGTAGAAGAAAGAATAAAATCACGACTTGGTTGGGGATTAGTTGCAGATATTAATGAAACAACTTT
TGAATTAAGACTTGGTATATTGCAGGCGAAAGTGGAACGAATGAATATGTATGTTCCAAAGGATGTCCTAGAATTTTTGG
CAAGGAATATAAAATCCAATATAAGAGAACTAGAAGGAGCATTAAATAAGGTTGCTCATACCTCGTTAATTGGAAGAAGC
ATGACAGTAGAATCAGCTAGTGAGACCCTGATTGATCTTCTTAGGTCAAATCATAGGTCAATCACAATAGAAGAAATACA
GAAAAAAATAGCTGAATTTTTC
>wOo Wolbachia endosymbiont of Onchocerca ochengi complete genome, strain wOo
AGTAGGAAAGCCAAATGAGCTAGCGTTTACAGCTGCGAAACGTGTGGCAGAGTCTATAGATCCAATATCAGGTAGCAATC
CTTTGTTTCTATATGGCGGGGTAGGGCTTGGTAAAACACACCTAATGCATGCTATAGCTTGGTACATAGTCAATTCTCTT
CCAGCAAAAAGAAAAGTAGTATATTTATCAGCGGAAAAATTCATGTACCAATATATTACAGCACTAAGGAGTAAAGATAT
CATGTTGTTTAAAGAACAATTTAGATCGGTAGATGTATTGATGGTAGATGATGTGCAGTTTATTAGTGGTAAAGATAGTA
CGCAAGAAGAGTTTTTTCATACTTTTAATGCATTGATAGACCAAAATAAGCAATTGGTTATATCAGCTGATAGATCTCCT
AGTGATCTTGACGGAGTAGAGGAGAGAATAAAATCCCGTCTTGGTTGGGGGTTGGTAGCAGATATTAATGAAACGACTTT
TGAATTAAGACTTGGTATATTGCAGATCAAGGTGGAACAAATGAATATATACGTTCCAGATGATGTCCTAGAATTTCTAG
CAAAAAACATAAAATCTAATATAAGAGAATTAGAGGGAGCCTTAAATAAAGTTGTCCATACTTCATTGATCGGAAGAAGT
ATAACAGTAGAATCAGCCAGTGAAACTCTAGCAGATCTTCTTAGATCAAATCATAAGCCAATTACAATAGCAGAAATACA
AAAAAAGATAGCTGAGTTTTTT
>wPip Wolbachia endosymbiont of Culex quinquefasciatus Pel strain wPip complete genome
GGTAGGAAAGTCAAATGAGTTAGCATTTACAGCGGCAAAGCGTGTAGCGGAATCTATAGATCCAATATCAGGAAGCAACC
CTTTATTTCTATATGGTGGAGTGGGACTTGGTAAAACACATTTAATGCATGCTATAGCTTGGGACATAGTCAATTCTCCG
TCAGCAAAAAGAAAAGTGGTATATTTATCAGCAGAGAAATTTATGTATCAATATATTACGGCGCTGCGGAGCAAAGATAT
TATGTTATTTAAAGAGCAATTTAGATCAGTAGATGTATTGATGGTAGATGATGTGCAATTTATCAGTGGTAAAGATAGTA
CACAAGAAGAATTTTTTCACACTTTCAATGCATTGATAGACCAAAATAAACAATTGGTTATATCAGCTGATAGGTCTCCT
AGTGATCTTGATGGAGTAGAAGAAAGAATAAAATCACGACTTGGTTGGGGATTAGTTGCAGATATTAATGAAACAACTTT
TGAATTAAGACTTGGTATATTGCAGGCGAAAGTGGAACGAATGAATATGTATGTTCCAAAGGATGTCCTAGAATTTTTGG
CAAGGAATATAAAATCCAATATAAGAGAACTAGAAGGAGCATTAAATAAGGTTGCTCATACCTCTTTAATTGGAAGAAGC
ATGACAGTAGAATCAGCTAGTGAGACCCTAATTGATCTTCTTAGGTCAAATCATAGGTCAATCACAATAGAAGAAATACA
GAAAAAAATAGCTGAATTTTTC
>Cpar-1 
NNNNNNNNNNNNNNNNNNNNNNNNNNNNNNNNNNNNNNNNNNNNNNNNNNNNNNNNNNNNNNNNNNNNNNNNNNNNNNNN
NNNNNNNNNNNNNNNNNNNNNNNNNNNNNNNNNNNNNNNNNNNNNNNNNNNNNNNNNNNNNNNNNNNNNNNNNNNNNNNN
NNNNNNNNNNNNNNNNNNNNNNNNNNNNNNNNNNNNNNNNNNNNNNNNNNNNNTATTACGGCGCTGCGGAGCAAAGATAT
TATGTTATTTAAAGAGCAATTTAGATCAGTAGATGTATTGATGGTANATGATGTNCAATTTATCAGTGGTAAAGATAGTA
NACAAGAAGAATTTTTTCACACTTTCAATGCATTGATAGANCAAAATAAACAATTGGTTATATCAGCTGATAGNTCTCCT
AGTGATCTTGATGGAGTAGANGANAGAATAAAATCACGACTTGGTTGGGGATTAGTTGCAGATATNAATGAAACAACTTT
TGAATTAAGACTTGGTATATTGCAGGCNAAAGTGGANCGAATGAATATNTATGTTCCAAANGATGTCCTAGAATTTTTGG
CAAGGAATATNNNNNNNNNNNNNNNNNNNNNNNNNNNNNNNNNNNNNNNNNNNNNNNNNNNNNNNNNNNNNNNNNNNNNN
NNNNNNNNNNNNNNNNNNNNNNNNNNNNNNNNNNNNNNNNNNNNNNNNNNNNNNNNNNNNNNNNNNNNNNNNNNNNNNNN
NNNNNNNNNNNNNNNNNNNNNN
>wRi Wolbachia sp. wRi, complete genome
AGTGGGAAAGCCAAATGAATTAGCATTTACGGCGGCAAAGCGTGTGGCAGAATCTATAGATCCAATATTAGGCAGCAATC
CTTTGTTTCTATATGGTGGAGTGGGACTTGGTAAAACACATCTAATGCATGCTATAGCTTGGCACATAGTCAATTCCCCA
TCAGCAAAAAGAAAAGTGGTGTATTTATCAGCAGAGAAATTCATGTACCAATATATTACAGCGCTGCGAAGCAAAGATAT
TATGTTATTTAAAGAGCAATTTAGATCAGTAGATGTATTGATGGTAGATGATGTGCAATTTATCAGTGGTAAAGATAGTA
CACAAGAAGAATTTTTTCACACTTTCAATGCATTGATAGACCAAAATAAACAATTGGTTATATCAGCTGATAGGTCTCCT
AGTGATCTTGATGGAGTGGAAGAAAGAATAAAATCACGACTCGGTTGGGGGTTGGTGGCAGATATTAATGAAACAACTTT
TGAATTAAGGCTTGGTATATTGCAGGCAAAAGTGGAGCAGATGAATATGTATGTTCCGAAAGATGTCCTAGAGTTTTTAG
CAAGGAACATAAAATCTAATATAAGAGAATTAGAAGGAGCATTAAATAAGGTTACCCATACCTCATTAATTGGAAGAAGT
ATGACGGTAGAATCAGCTAGTGAAACCCTAATCGATCTTCTTAGGTCAAATCATAGGTCAGTCACAATAGAAGAAATACA
AAAGAAAGTAGCTGAATTTTTC
>wVol Wolbachia endosymbiont of Onchocerca volvulus str. Cameroon, assembly W_O_volvulus_Cameroon_v3, complete genome
AGTAGGAAAGCCAAATGAGCTAGCGTTTACGGCTGCGAAACGTGTGGCAGAGTCTATAGATCCAATATCAGGTAGCAATC
CTTTGTTTCTATATGGCGGGGTAGGGCTTGGTAAAACACACCTAATGCATGCTATAGCTTGGTACATAGTCAATTCTCTT
CCAGCAAAAAGAAAAGTAGTATATTTATCAGCGGAAAAATTCATGTACCAATATATTACAGCACTAAGGAGTAAAGATAT
CATGTTGTTTAAAGAACAATTTAGATCGGTAGATGTATTGATGGTAGATGATGTGCAGTTTATTAGTGGTAAAGATAGTA
CGCAAGAAGAGTTTTTTCATACTTTTAATGCATTGATAGACCAAAATAAGCAATTGGTTATATCAGCTGATAGATCTCCT
AGTGATCTTGACGGAGTAGAGGAGAGAATAAAATCCCGTCTTGGTTGGGGGTTGGTAGCAGATATTAATGAAACGACTTT
TGAATTAAGACTTGGTATATTGCAGATCAAGGTGGAACAAATGAATATATACGTTCCAGATGATGTCCTAGAATTTCTAG
CAAAAAACATAAAATCTAATATAAGAGAATTAGAGGGAGCCTTAAATAAAGTTGTCCATACTTCATTGATCGGAAGAAGT
ATAACAGTAGAATCAGCCAGTGAAACTCTAGCAGATCTTCTTAGATCAAATCATAAGCCAATTACAATAGCAGAAATACA
AAAAAAGATAGCTGAGTTTTTT
