# Supplementary material for: Wolbachia co-infection in a hybrid zone: discovery of horizontal gene transfers from two Wolbachia supergroups into an animal genome
Source: PeerJ. 2015 Dec 7;3:e1479. doi: 10.7717/peerj.1479 (PMC4675112; doi:10.7717/peerj.1479)
Supplement: Supplemental Information 3 [file peerj-03-1479-s011.fasta]

>wOo Wolbachia endosymbiont of Onchocerca ochengi complete genome, strain wOo
ATGTTTCAATTGGAAAGTAGAAAGTTTCTTGTTACTGGTGCTTCAGGTGGGATAGGTCGAGCAATTGTAGAAGTTATGCA
TAAAGCCGGAGCAATTTTATGTATCTCTGGTACAAAAAGAGAGATTCTCGAAGGAATTGCTAAGCAGTATAAAAAGAACA
TGCATGTACTTCCTTGTAACTTATCAAATGCTGAGGAAGTAAATCAACTAGTAAACAAAGCAAGCGAGTTGATGGCAGGT
TTTGATGGGCTTGTATGCAATGCAGGTATTACACGGGATGGTCTGCTATTGAGAATGACAGACGAAGCATGGCAAAAAGT
AATTGATATTAACCTAAACTCCACGTTTAAGTTGAGTAGAGAAGCGTGTAGGAAACTAATTAAAAATAACTGGGGAAGGA
TTATAAATATTTCTTCAATAGTAGGATTAACAGGGAATGTTGGACAAGCAAATTATGCAGCGTCAAAAGCTGGAATAATA
GCTATGAGCAAATCTATAGCGAAAGAGGTTGCAAGTCGGAATATAACAGTTAATTGTGTTGCTCCTGGGTTTATAGTCAC
TAAGATGACTGAAGTTTTAACTAAAGAACAAAAGAAAAAAATATTAGATAATATTCCAATGAAAAAAATGGGAACAGTAG
AAGAAGTAGCAGCAGGGGTTCTATTTTTAGCAAGTGATGAGGCAAAATATATTACAGGACATGTGCTAAATATTAATGGC
GGTTTATTTATGTAG
>wVol Wolbachia endosymbiont of Onchocerca volvulus str. Cameroon, assembly W_O_volvulus_Cameroon_v3, complete genome
ATGTTTCAATTGGAAAGTAGAAAGTTTCTTGTTACTGGTGCTTCAGGTGGGATAGGTCGAGCAATTGTAGAAGTTATGCA
TAAAGCCGGAGCAATTTTATGTATCTCTGGTACAAAAAGAGAGATTCTCGAAGGAATTGCTAAGCAGTATAAAAAGAACA
TGCATGTACTTCCTTGTAACTTATCAAATGCTGAGGAAGTAAATCAACTAGTAAACAAAGCAAGCGAGTTGATGGCAGGT
TTTGATGGGCTTGTATGCAATGCAGGTATTACACGGGATGGTCTGCTATTGAGAATGACAGACGAAGCATGGCAAAAAGT
AATTGATATTAACCTAAACTCCACGTTTAAGTTGAGTAGAGAAGCGTGTAGGAAACTAATTAAAAATAACTGGGGAAGGA
TTATAAATATTTCTTCAATAGTAGGATTAACAGGGAATGTTGGACAAGCAAATTATGCAGCGTCAAAAGCTGGAATAATA
GCTATGAGCAAATCTATAGCGAAAGAGGTTGCAAGTCGGAATATAACAGTTAATTGTGTTGCTCCTGGGTTTATAGTCAC
TAAGATGACTGAAGTTTTAACTAAAGAACAAAAGAAAAAAATATTAGATAATATTCCAATGAAAAAAATGGGAACAGTAG
AAGAAGTAGCAGCAGGGGTTCTATTTTTAGCAAGTGATGAGGCAAAATATATTACAGGACATGTGCTAAATATTAATGGC
GGTTTATTTATGTAG
>wHa Wolbachia endosymbiont of Drosophila simulans wHa, complete genome
ATGCTTAAATTGGAAAGCAGAAAGTTCCTGATTACTGGCGCATCAGGCGGAATAGGGCAAGCAATTGTAAAAATTATGCA
CAAAGCCGGAGCAACTTTATGTATTTCTGGCACAAAAAAAGAAGTGCTCGAAGAAGTTGCTAAACAATATGAAAAAAACA
TGCATGTACTCCCTTGTGATTTATCAAATGCTGAGGAAGTAAATCAACTAATAAATAGAGCAAGTGAGCTGATGGAAGGC
TTTGACGGGCTCGTATGCAATGCGGGTATTACGCGAGACAGTTTATTATTGAGAATGACAGATGAAGCATGGCAGAAAGT
AATTGATATTAACTTGAGCTCTACATTTAAGCTGAGTAGAGAAGCATGCAGAAAACTAATTAAGAATAATTGGGGAAGAA
TTATAAATATTTCCTCAATAATAGGGCTGACAGGAAACGCCGGGCAAGCAAATTATGCGGCGTCTAAAGCTGGAATAATA
GCTATGAGCAAATCCATAGCAAAAGAAGTTGCAAGTCGTAATATAACAGTAAATTGTATTGCTCCTGGGTTTATAGATAC
TAAAATGACTGAAGTTTTAAATGAAGGACAAAAGGGAAAAATATTAGATAATATTCCAATGAAAAGAATGGGAACAGGGG
AAGAAATAGCAGCAGGGGTCTTGTTTTTAGCAAGTGATGAAGCAAAATATATAACAGGGCATGTGCTTAACATTAATGGT
GGGTTATTTATGTAG
>wMel Wolbachia endosymbiont of Drosophila melanogaster, complete genome
ATGTTTGGATTGGAAAGCAGAAAGTTCCTGATTACTGGTGCATCAGGCGGAATAGGGCAAGCAATTGTAAAAATTATGCA
CAAAGCCGGAGCAACTTTATGTGTTTCTGGCACAAAAAAAGAAGTGCTCGAAGAAGTTGCTAAACAATATGAAAAAAATA
TGCACGTACTCCCTTGTGATTTATCAAATGCTGAGGAAGTAAATCAACTAGTAAACAGAGCAAGTGAGTTGATGGAAGGC
TTTGACGGGCTTGTATGCAACGCGGGCATTACGCAAGACAGTTTATTATTGAGAATGACAGATGAAACATGGCAAAAAGT
AATTGATATTAACTTGAGTTCTACATTTAAGCTGAGTAGAGAAGCATGCAGGAAACTAATTAAGAATAATTGGGGAAGAA
TTATAAATATTTCCTCAATAATAGGGCTGACAGGAAACGCCGGGCAAGCAAATTATGCAGCGTCTAAAGCTGGAATAATA
GCTATGAGCAAATCTATAGCAAAAGAAGTTGCAAGTCGTAATATAACAGTAAATTGTATTGCTCCTGGGTTTATAGATAC
TAAAATGACTGAAGTTTTAAATGAAGTGCAAAAGGGAAAAATATTAGATAATATTCCAATGAAAAGAATGGGAACAGGGG
AAGAAATAGCAGCAGGGGTCTTATTTTTAGCAAGTGATGAAGCAAAATATATAACAGGGCATGTGCTTAACATTAATGGT
GGGTTATTTATGTAG
>wRi Wolbachia sp. wRi, complete genome
ATGTTTGGATTGGAAAGCAGAAAGTTCCTGATCACTGGCGCATCAGGCGGAATAGGGCAAGCAATTGTAAAAATTATGCA
CAAAGCTGGAGCAACTTTATGTATTTCTGGCACAAAAAAAGAAGTGCTCGAAGAAGTTGCTAAACAATATGAAAAAAACA
TACACATACTCCCTTGTGACTTATCAAATGCTGAGGAAGTAAATCAACTAATAAATAGAGCAAGTGAGTTGATGGAAGGC
TTTGACGGGCTTGTATGCAATGCGGGCATTACGCGAGACAGTTTATTACTGAGAATGACAGATGAAATATGGCAAAAAGT
AATTGATATTAACTTGAGTTCTACATTTAAGCTGAGTAGAGAAGCATGTAAGAGACTAATTAAGAATAATTGGGGAAGAA
TTATAAATATTTCCTCAATAATAGGGCTGACAGGAAACGCCGGGCAAGCAAATTATGCGGCGTCTAAAGCTGGAATAATA
GCTATGAGCAAATCTATAGCAAAAGAAGTTGCAAGTCGTAATATAACAGTAAATTGTATTGCTCCTGGGTTTATAGATAC
TAAAATGACTGAAGTTTTAAATGAAGTGCAAAAGGGAAAAATATTAGATAATATTCCAATGAAAAGAATGGGAACAGGGG
AAGAAATAGCAGCAGGGGTCTTATTTTTAGCAAGTGATGAAGCAAAATATATAACAGGGCATGTGCTTAACATTAATGGT
GGGTTATTTATGTAG
>Cpar-1 Average coverage: 1.52
NNNNNNNNNNNNNNNNNNNNNNNNNNNNNNNNNNNNNNNNNNNNNNNNNNNNNNNNNNNNNNNNNNNNNNNNNNNNNNNN
NNNNNNNNNNNNNNNNNNNNNNNNNNNNNNNNNNNNNNNNNNNNNNNNNNNNNNNNNNNNNNNNNNNNNNNNNNNNNNNN
NNNNNNNNNNNNNNNNNNNNNNNNNNNNNNNNNNNNNNGTAAATCAACTAATAAATAAAGCAAGTGAGTTGATGAAAGGC
TTTGATGGGCTCATATGCAATGCAGGCATTACACAAGACAGTTTATTACTGAGAATGACAGATGAATCATGGCAAAAGGT
GATTGATATTAATTTGAGCTCTACATTTACACTAAATAGAGAAGCATGCAGGAAATTAATTAAAAATAGCTGGGGAAGAA
TTATAAATGTTTCCTCAATAGTAGGTTTAACAGGCAATGCCGGGCAAGCAAATTATGCAGCTTCTAAAGCTGGGATAATA
GCCATGAGTAAATCTATAGCAAAAGAAGTTGCAAGTCGNNNNNNNNNNNNNNNNNNNNNNNNNNNNNNNNNNNNNNNNNN
NNNNNNNNNNNNNNNNNNNNNNNNNNNNNNNNNNNNNNNNNNNNNNNNNNNNNNNNNNNNNNNNNNNNNNNNNNNNNNNN
NNNNNNNNNNNNNNNNNNNNNNNNNNNNNNNNNNNNNNNNNNNNNNNNNNNNNNNNNNNNNNNNNNNNNNNNNNNNNNNN
NNNNNNNNNNNNNNN
>wNo Wolbachia endosymbiont of Drosophila simulans wNo, complete genome
ATGTTTGGATTAGAGAATAAGAAATTTCTGATTACTGGTGCATCAGGTGGAATAGGCCAGGCAATTGTAGAAATTATGCA
TAAGGCCAGAGCAACTTTATGTATTTCTAGTACAAAAAAAGAAGTACTCGAAGAAGTTGCTAAAAAATATGAAAAAAACA
TTCACGTACTTCCTTGCGACTTATCAAATTCTGAAGAGGTAAATCAACTAATAAATAAAGCAAGTGAGTTGATGAAAGGC
TTTGATGGGCTCATATGCAATGCAGGCATTACACAAGACAGTTTATTACTAAGAATGACAGATGAATCATGGCAAAAGGT
GATTGATATTAATTTGAGTTCTACATTTAAGCTAAATAGAGAAGCATGCAAGAAATTAATTAAAAATAATTGGGGAAGAA
TCATAAATATTTCCTCAATAGTAGGATTGACAGGAAATGCCGGGCAAGTAAATTATGCAGCATCAAAAGCTGGAATAATA
GCTATGAGCAAATCTATAGCAAAAGAAGTTGCAAGTCGCGGTGTAACAGTAAATTGTGTTGCTCCTGGATTTATAGATAC
TAAAATGACTGAAGTTTTAAATAAAGAACAAAAAGAAAAAATATTAGATAACATTCCAATGAAAAGAATGGGAACAGGAG
AAGAAATAGCAGCAGGGATATTGTTTTTAGCAAGTGATGAGGCAAAATATATAACGGGGCATGTGCTTAACATCAATGGT
GGGCTATTTATGTAG
>wPip Wolbachia endosymbiont of Culex quinquefasciatus Pel, complete genome
ATGTTTGGATTAGAGAATAAGAAATTTCTGATTACTGGTGCATCAGGCGGAATAGGCCAGGCAATTGTAGAAATTATGCA
TAAGGCCAGAGCAACTTTATGTATTTCTAGTACAAAAAAAGAAATACTCGAAGAAGTTGCTAAAAAATATGAAAAAAACA
TTCACGTACTTCCTTGCAACTTATCAAATCCTGAAGAGGTAAATCAACTAATAAATAAAGCAAGTGAGTTGATGAAAGGC
TTTGATGGACTCATATGCAATGCAGGAATTACACAAGACAGCTTATTGTTGAGAATGACAGATGAAGCATGGCAAAAGGT
GATTGATATTAATTTGACCTCCACATTTAAGCTAAATAGAGAAGCATGCAAGAAATTAATTAAAAATAATTGGGGAAGAA
TCATAAATATTTCTTCAATAGTAGGATTGACAGGAAATGCCGGGCAAGTAAATTATGCAGCATCAAAAGCTGGAATAATA
GCTATGAGCAAATCTATAGCAAAAGAAGTTGCAAGTCGCGGTGTAACAGTAAATTGCATTGCTCCTGGATTTATAGATAC
TAAAATGACTGAAGTTTTAAATGAAGGACAAAAGGAAAAAATATTAGATAACATCCCAATGAAAAGAATGGGAACAGGAA
AAGAAATAGCAGCAGGAGTATTGTTTTTAGCAAGCGATGAGGCAAAATATATAACGGGACATGTGCTTAACATCAATGGT
GGGCTATTTATGTAG
>wBm Wolbachia endosymbiont strain TRS of Brugia malayi, complete genome
ATGTTTAGATTAGAAGGCAGAAAATTCCTAGTTACCGGTGCATCAGGTGGAATAGGGCAGGCAATTGTAAAAACTATGCA
TAAAGCTGGAGCAATTCTATGCGTTTCTGGTACAAAAAAAGAAACCCTAGAAGGAGTTGCTAAACTATATGAAAAAAATA
TTTATATACTTCCTTGTAATTTATTAAATACTGAGGAAGTAAACCAGCTAATAAATAGAGCAAGTAAGTTGATGGGAGGC
TTAGATGGGCTTGTATGTAATGCAGGCGTTACACAGGATAGTTTATTACTGAGAATGACAGATGAAGCATGGCAAAAAGT
GGTTGATATTAACTTAAGTTCTACATTTAAACTCAACAGAGAAGCATATAAGAAACTAACTAAAAATAATTGGGGAAGAA
TTATAAATATTTCCTCAATAATAGGGCTGACAGGAAATGCTGGGCAAGCAAATTATGCAGCGTCTAAGGCTGGCATCATA
GCTATGAGCAAATCTATAGCAAAAGAAGTTGCAAGCCGCAATATAACAGTAAATTGCATTGCTCCTGGGTTTATGGACAC
TAAGATGACTAAAATTTTAACTGAAGAACAAAAGAAAAAAATATTAGATAATATTCCAATGAAAAGAATGGGAACAGGAG
AAGAAATAGCAGCAGGAGTTCTGTTTTTAGCAAGTGATGAGGCAAAATACATCACAGGACATGTGCTTAATATTAATGGT
GGTTTATTTATGTAG
>wCle Wolbachia endosymbiont of Cimex lectularius DNA, complete genome
ATGTTTCGATTAGAAGGCAGAAAGTTCCTGATTACTGGTGCATCAGGTGGAATAGGGCAGGCAATTGTAAAAACTATGCA
TAAAGCCGGAGCAATTCTATGTATTTCTGGTACAAAAAAAGAAGCCCTAGAAGAAGTTGCTAAACTATATGAAAAAAATA
TTTATATACTTCCTTGTAACTTATTAAACGTCGAGGAAGTACACCAGCTAATAAATAGAGCAAGTGAGTTGATGGAAGGT
TTCGACGGGCTCGTATGTAATGCAGGCATTACACAAGATAGTTTATTGCTGAGAATGACAGATGAAGCATGGCAAAAAGT
AATTGATATTAACTTGAGTTCTACGTTTAAACTAAATAGAGAAGCATGCAGGAAACTAATTAAGAATAACTGGGGGAGGA
TTATAAATATTTCTTCAATAGTAGGGTTAACAGGAAATGCTGGGCAGGCAAATTATGCAGCATCAAAAGCTGGAATAATA
GCCATGAGTAAATCCATAGCAAAAGAAGTTGCAAGCAGCAATATAACAGTAAATTGTATTGCTCCTGGGTTTATAGATAC
TAAAATGACCGAAGTTTTAACTGAAGAACAGAAGAGAAAAATACTAGATAATATTCCAATGAAAAAAATGGGAACGGGAG
AAGAAATAGCAGCGGGAGTTCTGTTTTTAGCAAGTGATGAAGCAAAATATATCACAGGACATGTGCTGAACATTAACGGC
GGTTTATTTATGTAG
>Cpar-2 Average coverage: 2.69
NNNNNNNNNNNNNNNNNNNNNNNNNNNNNNNNNNNNNNNNNNNNNNNNNNNNNNNNNNNNNNNNNNNNNNNNNNNNNNNN
NNNNNNNNNNNNNNNNNNNNNNNNNNNNNNNNNNNNNNNNNNNNNNNNAGAAGAAGTTGCTAAACTATATGAAAA-AATG
TTTATATACTTCCTTGCAACTTATTAAATTCCTAGGAAGTACACCAGCTGATAAATAGGGCAAATGAGTTGATGGAAGGT
TTTGACGGGCTCGTATGTAATGCAGGCATTACACAAGATAGTTTATTGCTGAGAATGACAGATNAAGCATGGCAAAAAGT
GATTGATATTAACTTGAGTTCTACATTTAAACTAAATAGAGAAGCATGCAGGAAACTAATTAAAAATAACTGGGGGAGAA
TTATAAATATTTCTTCAATAGTAGGGTTCACAGGAAATGCTGGACAGGGAAATTATGCAGTATAAAAAGCTAGAATGATG
GCCATGNNNNNNNNNNNNNNNNNNNNNNNNNNNNNNNNNNNNNNNNNNNNNNNNNNNNNNNNNNNNNNNNNNNNNNNNNN
NNNNNNNNNNNNNNNNNNNNNNNNNNNNNNNNNNNNNNNNNNNNNNNNNNNNNNNNNNNNNNNNNNNNNNNNNNNNNNNN
NNNNNNNNNNNNNNNNNNNNNNNNNNNNNNNNNNNNNNNNNNNNNNNNNNNNNNNNNNNNNNNNNNNNNNNNNNNNNNNN
NNNNNNNNNNNNNNN
